# Supplementary material for: Maniraptoran pelvic musculature highlights evolutionary patterns in theropod locomotion on the line to birds
Source: PeerJ. 2021 Mar 4;9:e10855. doi: 10.7717/peerj.10855 (PMC7937347; doi:10.7717/peerj.10855)
Supplement: Supplemental Information 15 — See Table 2 in article for muscle abbreviations. CD, Corel DRAW!; IJ, ImageJ. [file peerj-09-10855-s015.csv]

Taxon	Muscle	CD	IJ
Varanus	IT1/IC	1.64	1.5928
Varanus	IT2/IL
Varanus	IT3
Varanus	AMB/AMB1	0.93	0.9248
Varanus	AMB2
Varanus	ILFB	0.9831	0.9917
Varanus	IF/ITC	3.259	3.2196
Varanus	IFE
Varanus	PIFI1+2/PIFI1/IFI	12.44	12.3371
Varanus	PIFI3/PIFI2/ITCR	17.48	17.2989
Varanus	ITM
Varanus	PIT1/PIT	1.0703	1.0527
Varanus	FTI1	0.0975	0.0917
Varanus	FTI2/FTI3/FCM	0.1463	0.1412
Varanus	FTI2
Varanus	FTE/FCLP
Varanus	PUT	0.2832	0.2829
Varanus	ADD/ADD1/PIFM	2.948	2.9011
Varanus	ADD2/PIFL
Varanus	PIFE/PIFE1/OL	23.987	23.7727
Varanus	PIFE2/OM
Varanus	PIFE3
Varanus	ISTR/ISF	4.53	4.4808
Varanus	CFB/CFP	0.1671	0.1254
Alligator	IT1/IC	0.3517	0.3542
Alligator	IT2/IL	2.452	2.4262
Alligator	IT3	0.2799	0.2809
Alligator	AMB/AMB1	1.4922	1.4224
Alligator	AMB2	0.5623	0.5528
Alligator	ILFB	0.4943	0.4898
Alligator	IF/ITC	4.955	4.9495
Alligator	IFE
Alligator	PIFI1+2/PIFI1/IFI	5	5.0035
Alligator	PIFI3/PIFI2/ITCR
Alligator	ITM
Alligator	PIT1/PIT	0.3484	0.3562
Alligator	FTI1	0.1089	0.1025
Alligator	FTI2/FTI3/FCM	0.2941	0.2876
Alligator	FTI2	0.2269	0.2242
Alligator	FTE/FCLP	0.3097	0.3133
Alligator	PUT
Alligator	ADD/ADD1/PIFM	1.18	1.132
Alligator	ADD2/PIFL	2.105	1.9424
Alligator	PIFE/PIFE1/OL	11.053	10.7369
Alligator	PIFE2/OM	8.536	8.33
Alligator	PIFE3	8.791	8.5178
Alligator	ISTR/ISF	5.106	4.9072
Alligator	CFB/CFP	0.8096	0.7836
Caiman	IT1/IC	0.1454	0.143
Caiman	IT2/IL	0.4741	0.4748
Caiman	IT3	0.0444	0.0451
Caiman	AMB/AMB1	0.1474	0.2983
Caiman	AMB2
Caiman	ILFB	0.0584	0.0582
Caiman	IF/ITC	1.232	1.2239
Caiman	IFE
Caiman	PIFI1+2/PIFI1/IFI	1.057	1.0508
Caiman	PIFI3/PIFI2/ITCR
Caiman	ITM
Caiman	PIT1/PIT	0.0437	0.0424
Caiman	FTI1	0.0537	0.0477
Caiman	FTI2/FTI3/FCM	0.0714	0.0617
Caiman	FTI2	0.0617	0.0627
Caiman	FTE/FCLP	0.0654	0.0664
Caiman	PUT
Caiman	ADD/ADD1/PIFM	0.1945	0.162
Caiman	ADD2/PIFL	0.3689	0.3533
Caiman	PIFE/PIFE1/OL	3.2169	3.1587
Caiman	PIFE2/OM	2.5499	2.5081
Caiman	PIFE3	1.535	1.5155
Caiman	ISTR/ISF	0.6896	0.6421
Caiman	CFB/CFP	0.1268	0.1245
Allosaurus	IT1/IC	55.53	52.8585
Allosaurus	IT2/IL	97.13	91.6356
Allosaurus	IT3	57.57	54.0924
Allosaurus	AMB/AMB1	26.26	26.3178
Allosaurus	AMB2
Allosaurus	ILFB	220.65	219.0626
Allosaurus	IF/ITC	250.87	251.2287
Allosaurus	IFE	40.93	40.47
Allosaurus	PIFI1+2/PIFI1/IFI	32.762	29.4096
Allosaurus	PIFI3/PIFI2/ITCR	76.71	74.2587
Allosaurus	ITM
Allosaurus	PIT1/PIT
Allosaurus	FTI1	4.458	1.7834
Allosaurus	FTI2/FTI3/FCM	10.805	9.3902
Allosaurus	FTI2
Allosaurus	FTE/FCLP	109.14	108.7883
Allosaurus	PUT
Allosaurus	ADD/ADD1/PIFM	21.44	20.3833
Allosaurus	ADD2/PIFL	15.578	11.3672
Allosaurus	PIFE/PIFE1/OL	72.76	67.023
Allosaurus	PIFE2/OM	107.022	100.7226
Allosaurus	PIFE3	4.572	3.8392
Allosaurus	ISTR/ISF	13.89	14.1762
Allosaurus	CFB/CFP	250.06	230.2807
Albertosaurus	IT1/IC	46.26	42.0757
Albertosaurus	IT2/IL	106.96	95.977
Albertosaurus	IT3	50	47.1902
Albertosaurus	AMB/AMB1	33.01	33.5779
Albertosaurus	AMB2
Albertosaurus	ILFB	286.43	284.145
Albertosaurus	IF/ITC	326.92	327.263
Albertosaurus	IFE	59.48	59.3447
Albertosaurus	PIFI1+2/PIFI1/IFI	40.13	38.7543
Albertosaurus	PIFI3/PIFI2/ITCR	139.64	139.441
Albertosaurus	ITM
Albertosaurus	PIT1/PIT
Albertosaurus	FTI1	2.6	1.1192
Albertosaurus	FTI2/FTI3/FCM	8.49	6.7431
Albertosaurus	FTI2
Albertosaurus	FTE/FCLP	87.41	87.6565
Albertosaurus	PUT
Albertosaurus	ADD/ADD1/PIFM	70.16	70.5402
Albertosaurus	ADD2/PIFL	20.92	15.7738
Albertosaurus	PIFE/PIFE1/OL	127.74	112.7633
Albertosaurus	PIFE2/OM	136.66	123.9844
Albertosaurus	PIFE3	43.81	42.4911
Albertosaurus	ISTR/ISF	30.26	30.4392
Albertosaurus	CFB/CFP	335.71	314.0476
Ornithomimidae indet.	IT1/IC	32	30.8872
Ornithomimidae indet.	IT2/IL	40.49	36.5978
Ornithomimidae indet.	IT3	20.06	17.8012
Ornithomimidae indet.	AMB/AMB1	7.784	7.9078
Ornithomimidae indet.	AMB2
Ornithomimidae indet.	ILFB	139.2	140.4796
Ornithomimidae indet.	IF/ITC	203.1	205.1997
Ornithomimidae indet.	IFE	33.28	33.778
Ornithomimidae indet.	PIFI1+2/PIFI1/IFI	10.27	10.4166
Ornithomimidae indet.	PIFI3/PIFI2/ITCR	37.257	34.4643
Ornithomimidae indet.	ITM
Ornithomimidae indet.	PIT1/PIT
Ornithomimidae indet.	FTI1	1.36	1.1719
Ornithomimidae indet.	FTI2/FTI3/FCM	3.811	3.1756
Ornithomimidae indet.	FTI2
Ornithomimidae indet.	FTE/FCLP	56.07	56.7627
Ornithomimidae indet.	PUT
Ornithomimidae indet.	ADD/ADD1/PIFM	11.2	11.4542
Ornithomimidae indet.	ADD2/PIFL	5.471	4.0141
Ornithomimidae indet.	PIFE/PIFE1/OL	39.29	35.5202
Ornithomimidae indet.	PIFE2/OM	49.82	46.732
Ornithomimidae indet.	PIFE3	10.36	9.3188
Ornithomimidae indet.	ISTR/ISF	5.211	5.375
Ornithomimidae indet.	CFB/CFP	164.45	157.6395
Falcarius	IT1/IC	9.936	9.9736
Falcarius	IT2/IL	7.666	7.6134
Falcarius	IT3	3.964	3.9783
Falcarius	AMB/AMB1	4.492	4.6759
Falcarius	AMB2
Falcarius	ILFB	31.16	31.1771
Falcarius	IF/ITC	68.97	68.9311
Falcarius	IFE	4.784	4.8695
Falcarius	PIFI1+2/PIFI1/IFI	9.086	9.2023
Falcarius	PIFI3/PIFI2/ITCR	48.26	48.4686
Falcarius	ITM
Falcarius	PIT1/PIT
Falcarius	FTI1	0.2051	0.2206
Falcarius	FTI2/FTI3/FCM	0.5151	0.4786
Falcarius	FTI2
Falcarius	FTE/FCLP	9.939	10.0234
Falcarius	PUT
Falcarius	ADD/ADD1/PIFM	11.49	11.3838
Falcarius	ADD2/PIFL	3.552	3.2151
Falcarius	PIFE/PIFE1/OL	38.64	37.2324
Falcarius	PIFE2/OM	32.349	29.5996
Falcarius	PIFE3	9.526	9.4732
Falcarius	ISTR/ISF	3.298	3.371
Falcarius	CFB/CFP	18.266	17.7387
Caenagnathidae indet.	IT1/IC	7.095	7.6908
Caenagnathidae indet.	IT2/IL	4.766	4.8012
Caenagnathidae indet.	IT3	1.673	1.5734
Caenagnathidae indet.	AMB/AMB1	5.68	5.7987
Caenagnathidae indet.	AMB2
Caenagnathidae indet.	ILFB	38.26	38.6444
Caenagnathidae indet.	IF/ITC	88.57	89.4307
Caenagnathidae indet.	IFE	8.582	8.8027
Caenagnathidae indet.	PIFI1+2/PIFI1/IFI	5.226	5.3039
Caenagnathidae indet.	PIFI3/PIFI2/ITCR	36.95	37.2976
Caenagnathidae indet.	ITM
Caenagnathidae indet.	PIT1/PIT
Caenagnathidae indet.	FTI1	0.112	0.1002
Caenagnathidae indet.	FTI2/FTI3/FCM	0.4788	0.4205
Caenagnathidae indet.	FTI2
Caenagnathidae indet.	FTE/FCLP	11.52	11.7734
Caenagnathidae indet.	PUT
Caenagnathidae indet.	ADD/ADD1/PIFM	4.373	4.4071
Caenagnathidae indet.	ADD2/PIFL	2.188	1.7322
Caenagnathidae indet.	PIFE/PIFE1/OL	19.809	18.5156
Caenagnathidae indet.	PIFE2/OM	31.629	31.3789
Caenagnathidae indet.	PIFE3	2.843	2.7976
Caenagnathidae indet.	ISTR/ISF	1.827	1.8755
Caenagnathidae indet.	CFB/CFP	23.43	23.7332
Saurornitholestes	IT1/IC	1.696	1.6466
Saurornitholestes	IT2/IL	2.431	2.368
Saurornitholestes	IT3	1.813	1.866
Saurornitholestes	AMB/AMB1	1.542	1.5525
Saurornitholestes	AMB2
Saurornitholestes	ILFB	8.6	8.6188
Saurornitholestes	IF/ITC	25.19	25.2433
Saurornitholestes	IFE	1.136	1.1367
Saurornitholestes	PIFI1+2/PIFI1/IFI	3.813	3.8179
Saurornitholestes	PIFI3/PIFI2/ITCR	6.0878	6.042
Saurornitholestes	ITM
Saurornitholestes	PIT1/PIT
Saurornitholestes	FTI1	0.2715	0.2738
Saurornitholestes	FTI2/FTI3/FCM	0.2018	0.2147
Saurornitholestes	FTI2
Saurornitholestes	FTE/FCLP	1.31	1.3011
Saurornitholestes	PUT
Saurornitholestes	ADD/ADD1/PIFM	3.896	3.8026
Saurornitholestes	ADD2/PIFL	1.6358	1.614
Saurornitholestes	PIFE/PIFE1/OL	8.358	7.868
Saurornitholestes	PIFE2/OM	9.987	8.7183
Saurornitholestes	PIFE3	2.495	2.5057
Saurornitholestes	ISTR/ISF	1.226	1.2374
Saurornitholestes	CFB/CFP	10.251	10.1139
Sinovenator	IT1/IC	0.1864	0.1846
Sinovenator	IT2/IL	0.2227	0.2045
Sinovenator	IT3	0.1614	0.1576
Sinovenator	AMB/AMB1	0.1071	0.1054
Sinovenator	AMB2
Sinovenator	ILFB	1.601	1.5939
Sinovenator	IF/ITC	3.351	3.3261
Sinovenator	IFE	0.3874	0.3918
Sinovenator	PIFI1+2/PIFI1/IFI	0.5818	0.5629
Sinovenator	PIFI3/PIFI2/ITCR	0.6499	0.6326
Sinovenator	ITM
Sinovenator	PIT1/PIT
Sinovenator	FTI1	0.038	0.0336
Sinovenator	FTI2/FTI3/FCM	0.0853	0.0815
Sinovenator	FTI2
Sinovenator	FTE/FCLP	0.2524	0.2533
Sinovenator	PUT
Sinovenator	ADD/ADD1/PIFM	0.3297	0.3199
Sinovenator	ADD2/PIFL	0.2719	0.2437
Sinovenator	PIFE/PIFE1/OL	3.1035	2.8996
Sinovenator	PIFE2/OM	6.0005	5.6255
Sinovenator	PIFE3	0.4311	0.4234
Sinovenator	ISTR/ISF	0.1784	0.1767
Sinovenator	CFB/CFP	1.6092	1.5163
Troodontidae indet.	IT1/IC	5.982	5.9757
Troodontidae indet.	IT2/IL	8.897	7.8217
Troodontidae indet.	IT3	8.094	8.1602
Troodontidae indet.	AMB/AMB1	3.434	3.1558
Troodontidae indet.	AMB2
Troodontidae indet.	ILFB	60.75	62.46
Troodontidae indet.	IF/ITC	66.19	68.1188
Troodontidae indet.	IFE	14.56	14.9618
Troodontidae indet.	PIFI1+2/PIFI1/IFI	7.892	7.178
Troodontidae indet.	PIFI3/PIFI2/ITCR	12.827	12.6053
Troodontidae indet.	ITM
Troodontidae indet.	PIT1/PIT
Troodontidae indet.	FTI1	0.9766	0.8363
Troodontidae indet.	FTI2/FTI3/FCM	2.056	1.9346
Troodontidae indet.	FTI2
Troodontidae indet.	FTE/FCLP	14.84	15.2328
Troodontidae indet.	PUT
Troodontidae indet.	ADD/ADD1/PIFM	18.5	18.7969
Troodontidae indet.	ADD2/PIFL	8.798	7.1172
Troodontidae indet.	PIFE/PIFE1/OL	27.193	25.7226
Troodontidae indet.	PIFE2/OM	107.33	104.8976
Troodontidae indet.	PIFE3	17.3	17.6725
Troodontidae indet.	ISTR/ISF	5.341	5.651
Troodontidae indet.	CFB/CFP	64.06	62.0356
Struthio	IT1/IC	5.264	4.7024
Struthio	IT2/IL	19.13	17.2724
Struthio	IT3
Struthio	AMB/AMB1	4.697	4.501
Struthio	AMB2	33.92	33.379
Struthio	ILFB	124.5	121.6905
Struthio	IF/ITC	68.24	66.9022
Struthio	IFE	3.517	3.444
Struthio	PIFI1+2/PIFI1/IFI	24.88	24.5188
Struthio	PIFI3/PIFI2/ITCR	10.42	10.2395
Struthio	ITM	5.155	5.1196
Struthio	PIT1/PIT
Struthio	FTI1
Struthio	FTI2/FTI3/FCM	33.17	32.7531
Struthio	FTI2
Struthio	FTE/FCLP	11.54	10.8545
Struthio	PUT
Struthio	ADD/ADD1/PIFM	34.66	33.6699
Struthio	ADD2/PIFL
Struthio	PIFE/PIFE1/OL	5.553	4.2878
Struthio	PIFE2/OM	219.7	213.6802
Struthio	PIFE3
Struthio	ISTR/ISF	18.98	17.2033
Struthio	CFB/CFP	141.4	138.622
Dromaius	IT1/IC	5.46	5.2366
Dromaius	IT2/IL	8.741	7.9932
Dromaius	IT3
Dromaius	AMB/AMB1	0.5416	0.5251
Dromaius	AMB2
Dromaius	ILFB	54.24	53.7954
Dromaius	IF/ITC	23.7	23.4878
Dromaius	IFE	2.712	2.6996
Dromaius	PIFI1+2/PIFI1/IFI	10.6	10.5831
Dromaius	PIFI3/PIFI2/ITCR	17.75	17.8404
Dromaius	ITM	14.53	14.4034
Dromaius	PIT1/PIT
Dromaius	FTI1
Dromaius	FTI2/FTI3/FCM	60.59	59.853
Dromaius	FTI2
Dromaius	FTE/FCLP	5.108	4.1161
Dromaius	PUT
Dromaius	ADD/ADD1/PIFM	32.25	31.2045
Dromaius	ADD2/PIFL
Dromaius	PIFE/PIFE1/OL
Dromaius	PIFE2/OM	118.26	116.7258
Dromaius	PIFE3
Dromaius	ISTR/ISF	0.8023	0.7917
Dromaius	CFB/CFP	90.19	89.0167
Gallus	IT1/IC	0.1313	0.0982
Gallus	IT2/IL	0.9124	0.8003
Gallus	IT3
Gallus	AMB/AMB1	0.0476	0.0337
Gallus	AMB2
Gallus	ILFB	1.02	1.0209
Gallus	IF/ITC	5.235	5.299
Gallus	IFE	0.2542	0.2562
Gallus	PIFI1+2/PIFI1/IFI	0.1607	0.1585
Gallus	PIFI3/PIFI2/ITCR	0.3324	0.3246
Gallus	ITM	0.1229	0.1167
Gallus	PIT1/PIT
Gallus	FTI1
Gallus	FTI2/FTI3/FCM	0.3248	0.3309
Gallus	FTI2
Gallus	FTE/FCLP	0.3749	0.3812
Gallus	PUT
Gallus	ADD/ADD1/PIFM	0.7629	0.7502
Gallus	ADD2/PIFL	0.5581	0.5577
Gallus	PIFE/PIFE1/OL	0.055	0.0479
Gallus	PIFE2/OM	9.004	9.1144
Gallus	PIFE3
Gallus	ISTR/ISF	4.953	5.0159
Gallus	CFB/CFP	2.654	2.6837
