# Supplementary material for: Maniraptoran pelvic musculature highlights evolutionary patterns in theropod locomotion on the line to birds
Source: PeerJ. 2021 Mar 4;9:e10855. doi: 10.7717/peerj.10855 (PMC7937347; doi:10.7717/peerj.10855)
Supplement: Supplemental Information 16 — See Table 2 in article for muscle abbreviations. [file peerj-09-10855-s016.csv]

Varanus	Alligator	Caiman	Allosaurus	Albertosaurus	Ornithomimidae indet.	Falcarius	Caenagnathidae indet.	Saurornitholestes	Sinovenator	Troodontidae indet.	Struthio	Dromaius	Gallus
1.64	0.3517	0.1454	55.53	46.26	32	9.936	7.095	1.696	0.1864	5.982	5.264	5.46	0.1313
0	2.452	0.4741	97.13	106.96	40.49	7.666	4.766	2.431	0.2227	8.897	19.13	8.741	0.9124
0	0.2799	0.0444	57.57	50	20.06	3.964	1.673	1.813	0.1614	8.094	0	0	0
0.93	1.4922	0.1474	26.26	33.01	7.784	4.492	5.68	1.542	0.1071	3.434	4.697	0.5416	0.0476
0	0.5623	0	0	0	0	0	0	0	0	0	33.92	0	0
0.9831	0.4943	0.0584	220.65	286.43	139.2	31.16	38.26	8.6	1.601	60.75	124.5	54.24	1.02
3.259	4.955	1.232	250.87	326.92	203.1	68.97	88.57	25.19	3.351	66.19	68.24	23.7	5.235
0	0	0	40.93	59.48	33.28	4.784	8.582	1.136	0.3874	14.56	3.517	2.712	0.2542
12.44	5	1.057	32.762	40.13	10.27	9.086	5.226	3.813	0.5818	7.892	24.88	10.6	0.1607
17.48	0	0	76.71	139.64	37.257	48.26	36.95	6.0878	0.6499	12.827	10.42	17.75	0.3324
0	0	0	0	0	0	0	0	0	0	0	5.155	14.53	0.1229
1.0703	0.3484	0.0437	0	0	0	0	0	0	0	0	0	0	0
0.0975	0.1089	0.0537	4.458	2.6	1.36	0.2051	0.112	0.2715	0.038	0.9766	0	0	0
0.1463	0.2941	0.0714	10.805	8.49	3.811	0.5151	0.4788	0.2018	0.0853	2.056	33.17	60.59	0.3248
0	0.2269	0.0617	0	0	0	0	0	0	0	0	0	0	0
0	0.3097	0.0654	109.14	87.41	56.07	9.939	11.52	1.31	0.2524	14.84	11.54	5.108	0.3749
0.2832	0	0	0	0	0	0	0	0	0	0	0	0	0
2.948	1.18	0.1945	21.44	70.16	11.2	11.49	4.373	3.896	0.3297	18.5	34.66	32.25	0.7629
0	2.105	0.3689	15.578	20.92	5.471	3.552	2.188	1.6358	0.2719	8.798	0	0	0.5581
23.987	11.053	3.2169	72.76	127.74	39.29	38.64	19.809	8.358	3.1035	27.193	5.553	0	0.055
0	8.536	2.5499	107.022	136.66	49.82	32.349	31.629	9.987	6.0005	107.33	219.7	118.26	9.004
0	8.791	1.535	4.572	43.81	10.36	9.526	2.843	2.495	0.4311	17.3	0	0	0
4.53	5.106	0.6896	13.89	30.26	5.211	3.298	1.827	1.226	0.1784	5.341	18.98	0.8023	4.953
0.1671	0.8096	0.1268	250.06	335.71	164.45	18.266	23.43	10.251	1.6092	64.06	141.4	90.19	2.654
