# Supplementary material for: Maniraptoran pelvic musculature highlights evolutionary patterns in theropod locomotion on the line to birds
Source: PeerJ. 2021 Mar 4;9:e10855. doi: 10.7717/peerj.10855 (PMC7937347; doi:10.7717/peerj.10855)
Supplement: Supplemental Information 17 — See Table 2 in article for muscle abbreviations. [file peerj-09-10855-s017.csv]

Varanus	Alligator	Caiman	Allosaurus	Albertosaurus	Ornithomimidae indet.	Falcarius	Caenagnathidae indet.	Saurornitholestes	Sinovenator	Troodontidae indet.	Struthio	Dromaius	Gallus
1.5928	0.3542	0.143	52.8585	42.0757	30.8872	9.9736	7.6908	1.6466	0.1846	5.9757	4.7024	5.2366	0.0982
0	2.4262	0.4748	91.6356	95.977	36.5978	7.6134	4.8012	2.368	0.2045	7.8217	17.2724	7.9932	0.8003
0	0.2809	0.0451	54.0924	47.1902	17.8012	3.9783	1.5734	1.866	0.1576	8.1602	0	0	0
0.9248	1.4224	0.2983	26.3178	33.5779	7.9078	4.6759	5.7987	1.5525	0.1054	3.1558	4.501	0.5251	0.0337
0	0.5528	0	0	0	0	0	0	0	0	0	33.379	0	0
0.9917	0.4898	0.0582	219.0626	284.145	140.4796	31.1771	38.6444	8.6188	1.5939	62.46	121.6905	53.7954	1.0209
3.2196	4.9495	1.2239	251.2287	327.263	205.1997	68.9311	89.4307	25.2433	3.3261	68.1188	66.9022	23.4878	5.299
0	0	0	40.47	59.3447	33.778	4.8695	8.8027	1.1367	0.3918	14.9618	3.444	2.6996	0.2562
12.3371	5.0035	1.0508	29.4096	38.7543	10.4166	9.2023	5.3039	3.8179	0.5629	7.178	24.5188	10.5831	0.1585
17.2989	0	0	74.2587	139.441	34.4643	48.4686	37.2976	6.042	0.6326	12.6053	10.2395	17.8404	0.3246
0	0	0	0	0	0	0	0	0	0	0	5.1196	14.4034	0.1167
1.0527	0.3562	0.0424	0	0	0	0	0	0	0	0	0	0	0
0.0917	0.1025	0.0477	1.7834	1.1192	1.1719	0.2206	0.1002	0.2738	0.0336	0.8363	0	0	0
0.1412	0.2876	0.0617	9.3902	6.7431	3.1756	0.4786	0.4205	0.2147	0.0815	1.9346	32.7531	59.853	0.3309
0	0.2242	0.0627	0	0	0	0	0	0	0	0	0	0	0
0	0.3133	0.0664	108.7883	87.6565	56.7627	10.0234	11.7734	1.3011	0.2533	15.2328	10.8545	4.1161	0.3812
0.2829	0	0	0	0	0	0	0	0	0	0	0	0	0
2.9011	1.132	0.162	20.3833	70.5402	11.4542	11.3838	4.4071	3.8026	0.3199	18.7969	33.6699	31.2045	0.7502
0	1.9424	0.3533	11.3672	15.7738	4.0141	3.2151	1.7322	1.614	0.2437	7.1172	0	0	0.5577
23.7727	10.7369	3.1587	67.023	112.7633	35.5202	37.2324	18.5156	7.868	2.8996	25.7226	4.2878	0	0.0479
0	8.33	2.5081	100.7226	123.9844	46.732	29.5996	31.3789	8.7183	5.6255	104.8976	213.6802	116.7258	9.1144
0	8.5178	1.5155	3.8392	42.4911	9.3188	9.4732	2.7976	2.5057	0.4234	17.6725	0	0	0
4.4808	4.9072	0.6421	14.1762	30.4392	5.375	3.371	1.8755	1.2374	0.1767	5.651	17.2033	0.7917	5.0159
0.1254	0.7836	0.1245	230.2807	314.0476	157.6395	17.7387	23.7332	10.1139	1.5163	62.0356	138.622	89.0167	2.6837
