# Supplementary material for: Maniraptoran pelvic musculature highlights evolutionary patterns in theropod locomotion on the line to birds
Source: PeerJ. 2021 Mar 4;9:e10855. doi: 10.7717/peerj.10855 (PMC7937347; doi:10.7717/peerj.10855)
Supplement: Supplemental Information 18 — Measurements grouped by program (tolerance level). See Table 2 in article for muscle abbreviations. [file peerj-09-10855-s018.csv]

Threshold	Muscle	Area
CD	IT1	46.26
CD	IT2	106.96
CD	IT3	50
CD	AMB	33.01
CD	ILFB	286.43
CD	ITC	326.92
CD	IFE	59.48
CD	PIFI1	40.13
CD	PIFI2	139.64
CD	FTI1	2.6
CD	FTI3	8.49
CD	FTE	87.41
CD	ADD1	70.16
CD	ADD2	20.92
CD	PIFE1	127.74
CD	PIFE2	136.66
CD	PIFE3	43.81
CD	ISTR	30.26
CD	CFB	335.71
IJ_0	IT1	42.0757
IJ_0	IT2	95.977
IJ_0	IT3	47.1902
IJ_0	AMB	33.5779
IJ_0	ILFB	284.145
IJ_0	ITC	327.263
IJ_0	IFE	59.3447
IJ_0	PIFI1	38.7543
IJ_0	PIFI2	139.441
IJ_0	FTI1	1.1192
IJ_0	FTI3	6.7431
IJ_0	FTE	87.6565
IJ_0	ADD1	70.5402
IJ_0	ADD2	15.7738
IJ_0	PIFE1	112.7633
IJ_0	PIFE2	123.9844
IJ_0	PIFE3	42.4911
IJ_0	ISTR	30.4392
IJ_0	CFB	314.0476
IJ_16	IT1	42.49
IJ_16	IT2	96.907
IJ_16	IT3	47.81
IJ_16	AMB	33.724
IJ_16	ILFB	284.916
IJ_16	ITC	327.847
IJ_16	IFE	59.678
IJ_16	PIFI1	39.046
IJ_16	PIFI2	140.063
IJ_16	FTI1	1.374
IJ_16	FTI3	7.008
IJ_16	FTE	87.907
IJ_16	ADD1	70.782
IJ_16	ADD2	16.77
IJ_16	PIFE1	115.402
IJ_16	PIFE2	126.548
IJ_16	PIFE3	43.071
IJ_16	ISTR	30.56
IJ_16	CFB	317.097
IJ_32	IT1	42.713
IJ_32	IT2	97.467
IJ_32	IT3	48.117
IJ_32	AMB	33.808
IJ_32	ILFB	285.29
IJ_32	ITC	328.14
IJ_32	IFE	59.842
IJ_32	PIFI1	39.196
IJ_32	PIFI2	140.412
IJ_32	FTI1	1.486
IJ_32	FTI3	7.099
IJ_32	FTE	88.061
IJ_32	ADD1	70.944
IJ_32	ADD2	17.263
IJ_32	PIFE1	116.601
IJ_32	PIFE2	127.634
IJ_32	PIFE3	43.313
IJ_32	ISTR	30.644
IJ_32	CFB	318.304
IJ_48	IT1	42.91
IJ_48	IT2	97.953
IJ_48	IT3	48.366
IJ_48	AMB	33.905
IJ_48	ILFB	285.598
IJ_48	ITC	328.447
IJ_48	IFE	59.984
IJ_48	PIFI1	39.36
IJ_48	PIFI2	140.718
IJ_48	FTI1	1.63
IJ_48	FTI3	7.163
IJ_48	FTE	88.205
IJ_48	ADD1	71.054
IJ_48	ADD2	17.461
IJ_48	PIFE1	117.8335
IJ_48	PIFE2	128.8355
IJ_48	PIFE3	43.492
IJ_48	ISTR	30.711
IJ_48	CFB	319.215
IJ_64	IT1	43.101
IJ_64	IT2	98.414
IJ_64	IT3	48.624
IJ_64	AMB	33.998
IJ_64	ILFB	285.896
IJ_64	ITC	328.741
IJ_64	IFE	60.103
IJ_64	PIFI1	39.534
IJ_64	PIFI2	141.041
IJ_64	FTI1	1.688
IJ_64	FTI3	7.208
IJ_64	FTE	88.352
IJ_64	ADD1	71.156
IJ_64	ADD2	19.821
IJ_64	PIFE1	118.431
IJ_64	PIFE2	129.387
IJ_64	PIFE3	43.696
IJ_64	ISTR	30.789
IJ_64	CFB	320.016
