# Supplementary material for: Maniraptoran pelvic musculature highlights evolutionary patterns in theropod locomotion on the line to birds
Source: PeerJ. 2021 Mar 4;9:e10855. doi: 10.7717/peerj.10855 (PMC7937347; doi:10.7717/peerj.10855)
Supplement: Supplemental Information 19 — Each taxon was sorted according to broader taxonomic group and form of locomotion. All values are log-transformed. HM, combined area of all hip muscles; ME, combined area of major extensors; IL, length of ilium; BM, estimated body mass. [file peerj-09-10855-s019.csv]

Taxon	Group1	Group2	Form	logBM	logHM	logME	logIL
Varanus	Sauria	Sauria	Quadruped	1.653212514	1.844859112	0.598133646	0.991226076
Alligator	Sauria	Sauria	Quadruped	1.641149151	1.736045411	0.832700471	0.954242509
Caiman	Sauria	Sauria	Quadruped	1.127594374	1.084077715	0.017671784	0.785329835
Allosaurus	Theropoda	Nonavian_Theropoda	Biped	3.034922239	3.166766584	2.889902574	1.738780558
Albertosaurus	Theropoda	Nonavian_Theropoda	Biped	3.193544251	3.290611061	2.959332415	1.829303773
Ornithomimidae	Theropoda	Nonavian_Theropoda	Biped	2.115575049	2.939760793	2.63671351	1.679427897
Falcarius	Maniraptora	Nonavian_Theropoda	Biped	1.938995455	2.499822023	1.881996005	1.44870632
Caenagnathidae	Maniraptora	Nonavian_Theropoda	Biped	1.825	2.469839387	1.934093257	1.40654018
Saurornitholestes	Maniraptora	Nonavian_Theropoda	Biped	1.272383873	1.963508751	1.421937745	1.283301229
Sinovenator	Maniraptora	Nonavian_Theropoda	Biped	0.166926784	1.291116771	0.610346038	0.838849091
Troodontidae	Maniraptora	Nonavian_Theropoda	Biped	2.077204971	2.658031059	2.212474197	1.481442629
Struthio	Aves	Aves	Biped	2.06069784	2.883505856	2.566268927	1.797267541
Dromaius	Aves	Aves	Biped	1.567026366	2.648823239	2.341257605	1.666517981
Gallus	Aves	Aves	Biped	0.414973348	1.429803456	0.727029399	1
