# Supplementary material for: Maniraptoran pelvic musculature highlights evolutionary patterns in theropod locomotion on the line to birds
Source: PeerJ. 2021 Mar 4;9:e10855. doi: 10.7717/peerj.10855 (PMC7937347; doi:10.7717/peerj.10855)
Supplement: Supplemental Information 20 — Note that the Supplemental Tables must be downloaded, renamed, and the working directory set in order to make this code function properly (steps listed near beginning of code under section titled “Important”). [file peerj-09-10855-s020.r]

# Maniraptoran pelvic myology


### Introduction
# Code to analyze the area of pelvic muscle origins in maniraptoran theropod dinosaurs.
# Published data avilabled in Rhodes, Henderson & Currie (2021). Maniraptoran pelvic 
# musculature highlights evolutionary patterns in theropod locomotion on the line to 
# birds. PeerJ.
# This code was modified from RMarkdown (.Rmd) to R script (.R) by M. M. Rhodes.

### IMPORTANT
# To make this code work, you must do the following:
# 1. Download Supplemental Tables 1-5 (.csv) and Supplemental Tree S1 (.nex).
# 2. Rename Supplemental Tables 1-5 to "TableS1", etc., and Supplemental Tree 
#    S1 to "TreeS1" so that the filenames match those in "Load data" below.
# 3. Set the working directory to the folder where the files are located 
#    (in "Load data", below). Ensure the filepath follows the proper syntax 
#    for your operating system.

### Libraries
install.packages("dplyr")
install.packages("pander")
install.packages("MatrixCorrelation")
install.packages("ape")
install.packages("caper")
install.packages("classInt")
install.packages("AICcmodavg")
library(dplyr)  # for data formatting
library(pander)  # for table formatting
library(MatrixCorrelation)  # for RV coefficient analysis
library(ape)  # for handling trees
library(caper)  # for Phylogenetic Generalized Least Sqaures (PGLS)
library(classInt)  # for Jenks Natural Breaks analysis
library(AICcmodavg)  # for Akaike information criterion (AIC) model comparison

### Load data
# set working directory and import data
setwd("ENTER LOCATION HERE")
TableS1 <- read.csv("TableS1.csv")
TableS2 <- read.csv("TableS2.csv")
TableS3 <- read.csv("TableS3.csv")
TableS4 <- read.csv("TableS4.csv")
TableS5 <- read.csv("TableS5.csv")
TreeS1 <- read.nexus("TreeS1.nex")


## Data analysis

### Program comparison
# Compare areas measured by Corel DRAW! (CD) and ImageJ (IJ).

# Two-sample t-tests:
# sort by taxon, maintaining order in spreadsheet
TableS1$Taxon <- factor(TableS1$Taxon,
                        levels = c("Varanus", "Alligator", "Caiman", 
                                   "Allosaurus", "Albertosaurus", 
                                   "Ornithomimidae indet.", "Falcarius", 
                                   "Caenagnathidae indet.", "Saurornitholestes", 
                                   "Sinovenator", "Troodontidae indet.", 
                                   "Struthio", "Dromaius", "Gallus")
                        )
S1_grouped <- TableS1 %>% 
              group_by(Taxon)

# t-tests
S1_taxon <- summarise(S1_grouped, t.test(CD, IJ)$estimate[1],
                      t.test(CD, IJ)$estimate[2],
                      t.test(CD, IJ)$statistic,
                      t.test(CD, IJ)$parameter,
                      t.test(CD, IJ)$p.value
                      )
S1_all <- summarise(TableS1, t.test(CD, IJ)$estimate[1],
                    t.test(CD, IJ)$estimate[2],
                    t.test(CD, IJ)$statistic,
                    t.test(CD, IJ)$parameter,
                    t.test(CD, IJ)$p.value
                    )

# arrange columns
S1_all <- cbind(Group = "All taxa", S1_all)
colnames(S1_taxon) = colnames(S1_all)
Table6 <- data.frame(rbind(S1_taxon, S1_all))
names(Table6) <- c("Group", "Mean~CD~", "Mean~IJ~", "t-value", "*df*", "p-value")

# create table
Table6[,2:3] <- format(Table6[,2:3], digits = 4, nsmall = 4)
Table6[,4] <- format(Table6[,4], digits = 2, nsmall = 4)
Table6[,5] <- format(Table6[,5], digits = 2)
Table6[,6] <- format(Table6[,6], digits = 4, nsmall = 4)
pander(Table6, caption = "Table 6 of main text.")


# RV coefficient analysis:
# read tables as a matrix
CD <- as.matrix(TableS2)
IJ <- as.matrix(TableS3)

# RV coefficient analysis
Y <- format(RV(CD,IJ), digits = 4)

# create output
RVtest <- data.frame(Y)
RVtest <- rename(RVtest, "RV" = Y)
pander(RVtest, caption = "RV coefficient.")


### Sensitivity analysis
# Compare areas of pelvic muscle origins in *Albertosaurus* from Corel DRAW! (CD) 
# and ImageJ (IJ) under varying tolerance levels (0 [default], 16, 32, 48, 64).

# One-way ANOVA:
# filter data and perform ANOVA
IJonly_ANOVA <- anova(aov(Area~Threshold, filter(TableS4, Threshold != "CD")))
All_ANOVA <- anova(aov(Area~Threshold, TableS4))

# arrange columns
ANOVA_table <- rbind(IJonly_ANOVA[,c(2,1,3:5)], All_ANOVA[,c(2,1,3:5)])
names(ANOVA_table) <- c("SS", "*df*", "MS", "F", "p-value")
row.names(ANOVA_table) <- c("Threshold~IJ_only~", "Residuals~IJ_only~", 
                            "Threshold~All~", "Residuals~All~"
                            )

# create table
ANOVA_table[,1:3] <- format(ANOVA_table[,1:3], digits = 2, nsmall = 2)
ANOVA_table[,4:5] <- format(ANOVA_table[,4:5], digits = 4, nsmall = 6)
pander(ANOVA_table, caption = "Sensitivity analysis.")


### Allometry and body mass
# Bivariate comparisons of the area of all hip muscles (HM), area of major 
# extensors (ME), and length of the ilium (IL) to body mass (BM).

# Phylogenetic Generalized Least Squares (PGLS) regressions:
# sort data by group or form
S5_Sauria <- filter(TableS5, Group1 == "Sauria")
S5_Theropoda <- filter(TableS5, Group1 == "Theropoda")
S5_Maniraptora <- filter(TableS5, Group1 == "Maniraptora")
S5_Aves <- filter(TableS5, Group1 == "Aves")
S5_na_Theropoda <- filter(TableS5, Group2 == "Nonavian_Theropoda")
S5_bipeds <- filter(TableS5, Form == "Biped")

# combine data and tree (all branches weighted equally)
Sauria_equal <- comparative.data(TreeS1, S5_Sauria, Taxon, vcv = T)
Theropoda_equal <- comparative.data(TreeS1, S5_Theropoda, Taxon, vcv = T)
Maniraptora_equal <- comparative.data(TreeS1, S5_Maniraptora, Taxon, vcv = T)
Aves_equal <- comparative.data(TreeS1, S5_Aves, Taxon, vcv = T)
na_Theropoda_equal <- comparative.data(TreeS1, S5_na_Theropoda, Taxon, vcv = T)
bipeds_equal <- comparative.data(TreeS1, S5_bipeds, Taxon, vcv = T)
all_equal <- comparative.data(TreeS1, TableS5, Taxon, vcv = T)

# PGLS regressions
pgls_HM_Sauria <- pgls(logHM ~ logBM, Sauria_equal)
pgls_HM_Theropoda <- pgls(logHM ~ logBM, Theropoda_equal)
pgls_HM_Maniraptora <- pgls(logHM ~ logBM, Maniraptora_equal)
pgls_HM_Aves <- pgls(logHM ~ logBM, Aves_equal)
pgls_HM_na_Theropoda <- pgls(logHM ~ logBM, na_Theropoda_equal)
pgls_HM_bipeds <- pgls(logHM ~ logBM, bipeds_equal)
pgls_HM_all <- pgls(logHM ~ logBM, all_equal)

pgls_ME_Sauria <- pgls(logME ~ logBM, Sauria_equal)
pgls_ME_Theropoda <- pgls(logME ~ logBM, Theropoda_equal)
pgls_ME_Maniraptora <- pgls(logME ~ logBM, Maniraptora_equal)
pgls_ME_Aves <- pgls(logME ~ logBM, Aves_equal)
pgls_ME_na_Theropoda <- pgls(logME ~ logBM, na_Theropoda_equal)
pgls_ME_bipeds <- pgls(logME ~ logBM, bipeds_equal)
pgls_ME_all <- pgls(logME ~ logBM, all_equal)

pgls_IL_Sauria <- pgls(logIL ~ logBM, Sauria_equal)
pgls_IL_Theropoda <- pgls(logIL ~ logBM, Theropoda_equal)
pgls_IL_Maniraptora <- pgls(logIL ~ logBM, Maniraptora_equal)
pgls_IL_Aves <- pgls(logIL ~ logBM, Aves_equal)
pgls_IL_na_Theropoda <- pgls(logIL ~ logBM, na_Theropoda_equal)
pgls_IL_bipeds <- pgls(logIL ~ logBM, bipeds_equal)
pgls_IL_all <- pgls(logIL ~ logBM, all_equal)

# arrange columns
summ.fn <- function(data, test){
  summarise(data, test$n, summary(test)$r.squared, summary(test)$adj.r.squared, 
            summary(test)$coef[2,1], summary(test)$coef[1,1], summary(test)$coef[2,4])
}

HM_Sauria <- summ.fn(S5_Sauria, pgls_HM_Sauria)
HM_Theropoda <- summ.fn(S5_Theropoda, pgls_HM_Theropoda)
HM_Maniraptora <- summ.fn(S5_Maniraptora, pgls_HM_Maniraptora)
HM_Aves <- summ.fn(S5_Aves, pgls_HM_Aves)
HM_na_Theropoda <- summ.fn(S5_na_Theropoda, pgls_HM_na_Theropoda)
HM_bipeds <- summ.fn(S5_bipeds, pgls_HM_bipeds)
HM_all <- summ.fn(TableS5, pgls_HM_all)

ME_Sauria <- summ.fn(S5_Sauria, pgls_ME_Sauria)
ME_Theropoda <- summ.fn(S5_Theropoda, pgls_ME_Theropoda)
ME_Maniraptora <- summ.fn(S5_Maniraptora, pgls_ME_Maniraptora)
ME_Aves <- summ.fn(S5_Aves, pgls_ME_Aves)
ME_na_Theropoda <- summ.fn(S5_na_Theropoda, pgls_ME_na_Theropoda)
ME_bipeds <- summ.fn(S5_bipeds, pgls_ME_bipeds)
ME_all <- summ.fn(TableS5, pgls_ME_all)

IL_Sauria <- summ.fn(S5_Sauria, pgls_IL_Sauria)
IL_Theropoda <- summ.fn(S5_Theropoda, pgls_IL_Theropoda)
IL_Maniraptora <- summ.fn(S5_Maniraptora, pgls_IL_Maniraptora)
IL_Aves <- summ.fn(S5_Aves, pgls_IL_Aves)
IL_na_Theropoda <- summ.fn(S5_na_Theropoda, pgls_IL_na_Theropoda)
IL_bipeds <- summ.fn(S5_bipeds, pgls_IL_bipeds)
IL_all <- summ.fn(TableS5, pgls_IL_all)

Table8 <- cbind(c("HM~Sauria~", "HM~Theropoda~", "HM~Maniraptora~", "HM~Aves~", 
                  "HM~na_Theropoda~", "HM~bipeds~", "HM~all~", 
                  "ME~Sauria~", "ME~Theropoda~", "ME~Maniraptora~", "ME~Aves~", 
                  "ME~na_Theropoda~", "ME~bipeds~", "ME~all~", 
                  "IL~Sauria~", "IL~Theropoda~", "IL~Maniraptora~", "IL~Aves~", 
                  "IL~na_Theropoda~", "IL~bipeds~", "IL~all~"), 
                data.frame(rbind(HM_Sauria, HM_Theropoda, HM_Maniraptora, 
                                 HM_Aves, HM_na_Theropoda, HM_bipeds, HM_all, 
                                 ME_Sauria, ME_Theropoda, ME_Maniraptora, 
                                 ME_Aves, ME_na_Theropoda, ME_bipeds, ME_all, 
                                 IL_Sauria, IL_Theropoda, IL_Maniraptora, 
                                 IL_Aves, IL_na_Theropoda, IL_bipeds, IL_all))
                )
names(Table8) <- c("Dependent variable", "n", "R^2^", "R^2^~adj~", "k", "b", 
                   "p-value")

# create table
Table8[,3:7] <- format(Table8[,3:7], digits = 4, nsmall = 4)
pander(Table8, caption = "Table 8 of main text.")


# Residuals (non-avian Theropoda and bipeds equations):
# retrieve values
fit_na_Theropoda <- c(pgls_HM_na_Theropoda$fitted, 0, 0, 0, 
                      pgls_ME_na_Theropoda$fitted, 0, 0, 0, 
                      pgls_IL_na_Theropoda$fitted, 0, 0, 0
                      )
res_na_Theropoda <- c(pgls_HM_na_Theropoda$phyres, 0, 0, 0, 
                      pgls_ME_na_Theropoda$phyres, 0, 0, 0, 
                      pgls_IL_na_Theropoda$phyres, 0, 0, 0
                      )
per_na_Theropoda <- (res_na_Theropoda/fit_na_Theropoda)*100

fit_bipeds <- c(pgls_HM_bipeds$fitted, pgls_ME_bipeds$fitted, 
                pgls_IL_bipeds$fitted)
res_bipeds <- c(pgls_HM_bipeds$phyres, pgls_ME_bipeds$phyres, 
                pgls_IL_bipeds$phyres)
per_bipeds <- (res_bipeds/fit_bipeds)*100

# arrange columns
dep <- c("HM~Allosaurus~", "HM~Albertosaurus~", "HM~Ornithomimidae~", "HM~Falcarius~", 
         "HM~Caenagnathidae~", "HM~Saurornitholestes~", "HM~Sinovenator~", 
         "HM~Troodontidae~", "HM~Struthio~", "HM~Dromaius~", "HM~Gallus~", 
         "ME~Allosaurus~", "ME~Albertosaurus~", "ME~Ornithomimidae~", "ME~Falcarius~", 
         "ME~Caenagnathidae~", "ME~Saurornitholestes~", "ME~Sinovenator~", 
         "ME~Troodontidae~", "ME~Struthio~", "ME~Dromaius~", "ME~Gallus~", 
         "IL~Allosaurus~", "IL~Albertosaurus~", "IL~Ornithomimidae~", "IL~Falcarius~", 
         "IL~Caenagnathidae~", "IL~Saurornitholestes~", "IL~Sinovenator~", 
         "IL~Troodontidae~", "IL~Struthio~", "IL~Dromaius~", "IL~Gallus~"
         )
Table9 <- data.frame(dep, fit_na_Theropoda, res_na_Theropoda, per_na_Theropoda, 
                     fit_bipeds, res_bipeds, per_bipeds)
Table9[Table9 == 0] <- NA
Table9[Table9 == "NaN"] <- NA
names(Table9) <- c("Dependent variable", "Fitted~na_Theropoda~", "Residual", 
                   "% fitted", "Fitted~bipeds~", "Residual", "% fitted"
                   )

# create table
Table9[,3] <- format(Table9[,3], digits = 2, nsmall = 4)
Table9[,6] <- format(Table9[,6], digits = 2, nsmall = 4)
Table9[,2:7] <- format(Table9[,2:7], digits = 4, nsmall = 4)
pander(Table9, caption = "Table 9 of main text.")


### Cursoriality categories
# Jenks Natural Breaks optimization on the proportion of the area of major 
# extensors (ME) to the area of all hip muscles (HM), and on "average" cursoriality.

# Jenks Natural Breaks (%ME):
# calculate proportions
Prop <- c((10^TableS5$logME)/(10^TableS5$logHM))

# run Jenks Natural Breaks
JenksME4 <- classIntervals(Prop, 4, style = "jenks")
JenksME5 <- classIntervals(Prop, 5, style = "jenks")
JenksME4$brks[1] <- 0
JenksME5$brks[1] <- 0

# get counts
count.fn <- function(data, k, class){
  sum(
    data > k$brks[class] & data <= k$brks[class+1],
    na.rm = T
  )
}

# arrange columns
Class <- c("1", "2", "3", "4", "5", "GVF")
ME4 <- c(JenksME4$brks[2:5], 0, 0)
ME5 <- c(JenksME5$brks[2:6], 0)
nME4 <- c(count.fn(Prop, JenksME4, 1), count.fn(Prop, JenksME4, 2), 
          count.fn(Prop, JenksME4, 3), count.fn(Prop, JenksME4, 4), 
          0, jenks.tests(JenksME4)[2]
          )
nME5 <- c(count.fn(Prop, JenksME5, 1), count.fn(Prop, JenksME5, 2), 
          count.fn(Prop, JenksME5, 3), count.fn(Prop, JenksME5, 4), 
          count.fn(Prop, JenksME5, 5), jenks.tests(JenksME5)[2]
          )
Jenks_table <- data.frame(Class, ME4, nME4, ME5, nME5)
Jenks_table[Jenks_table == 0] <- NA
Jenks_table <- rename(Jenks_table, "Upper limit~4~" = ME4, "n~4~" = nME4, 
                      "Upper limit~5~" = ME5, "n~5~" = nME5)

# create output
pander(Jenks_table, caption = "Cursoriality categories (%ME, metric~classes~).")

# By taxon (%ME):
# arrange data
ME <- data.frame(TableS5$Taxon, findCols(JenksME4), findCols(JenksME5))
colnames(ME) <- c("Taxon", "ME~4~", "ME~5~")

# create output
pander(ME, caption = "Cursoriality categories (%ME~class~).")

# Jenks Natural Breaks ("average" cursoriality):
# calculate "average" score (shown in Fig. 14B-C)
avg <- data.frame(c(1, 1, 1, 1, 1), c(1, 1, 1, 1, 1), c(1, 1, 1, 1, 1), 
                  c(5, 3, 2, 3, 4), c(5, 5, 4, 3, 5), c(5, 5, 4, 3, 5), 
                  c(2, 3, 2, 3, 4), c(3, 5, 4, 3, 4), c(3, 3, 2, 4, 2), 
                  c(2, 3, 3, 4, 3), c(4, 5, 4, 4, 3), c(5, 5, 5, 4, 3), 
                  c(5, 5, 5, 3, 5), c(2, 3, 5, 3, 5), 
                  row.names = c("Major extensors", "Leg proportions", 
                                "Ankle joint/fusion", "Functional digits", 
                                "Foot symmetry")
                  )
colnames(avg) <- TableS5$Taxon
avg2 <- summarize_all(avg, mean)
avg2 <- as.numeric(avg2)

# run Jenks Natural Breaks
JenksAVG4 <- classIntervals(avg2, 4, style = "jenks")
JenksAVG5 <- classIntervals(avg2, 5, style = "jenks")
JenksAVG4$brks[1] <- 0
JenksAVG5$brks[1] <- 0

# get counts
count.fn <- function(data, k, class){
  sum(
    data > k$brks[class] & data <= k$brks[class+1],
    na.rm = T
  )
}

# arrange columns
Class <- c("1", "2", "3", "4", "5", "GVF")
AVG4 <- c(JenksAVG4$brks[2:5], 0, 0)
AVG5 <- c(JenksAVG5$brks[2:6], 0)
nAVG4 <- c(count.fn(avg2, JenksAVG4, 1), count.fn(avg2, JenksAVG4, 2), 
           count.fn(avg2, JenksAVG4, 3), count.fn(avg2, JenksAVG4, 4), 
           0, jenks.tests(JenksAVG4)[2]
           )
nAVG5 <- c(count.fn(avg2, JenksAVG5, 1), count.fn(avg2, JenksAVG5, 2), 
           count.fn(avg2, JenksAVG5, 3), count.fn(avg2, JenksAVG5, 4), 
           count.fn(avg2, JenksAVG5, 5), jenks.tests(JenksAVG5)[2]
           )
Jenks_table2 <- data.frame(Class, AVG4, nAVG4, AVG5, nAVG5)
Jenks_table2[Jenks_table2 == 0] <- NA
Jenks_table2 <- rename(Jenks_table2, "Upper limit~4~" = AVG4, "n~4~" = nAVG4, 
                      "Upper limit~5~" = AVG5, "n~5~" = nAVG5)

# create output
pander(Jenks_table2, caption = "Cursoriality categories (average, metric~classes~).")

# By taxon ("average" cursoriality):
# arrange data
AVG <- data.frame(TableS5$Taxon, findCols(JenksAVG4), findCols(JenksAVG5))
colnames(AVG) <- c("Taxon", "AVG~4~", "AVG~5~")

# create output
pander(AVG, caption = "Cursoriality categories (average~class~).")

# Akaike information criterion (AIC) and small-sample corrected (AICc) tests for 
# model comparison of Jenks Natural Breaks using 4 or 5 classes.

# AIC and AICc (%ME):
# perform AIC test
AIC_ME <- AIC(JenksME4, JenksME5)

# perform AICc test
AICc_ME4 <- (AIC_ME$AIC[1] + ((2*AIC_ME$df[1]*(AIC_ME$df[1] + 1)) / 
                                (length(JenksME4$var) - AIC_ME$df[1] - 1)))
AICc_ME5 <- (AIC_ME$AIC[2] + ((2*AIC_ME$df[2]*(AIC_ME$df[2] + 1)) / 
                                (length(JenksME5$var) - AIC_ME$df[2] - 1)))
AICc_ME <- c(AICc_ME4, AICc_ME5)

# calculate delta values
dAIC_ME <- c(AIC_ME$AIC[1] - min(AIC_ME$AIC), AIC_ME$AIC[2] - min(AIC_ME$AIC))
dAICc_ME <- c(AICc_ME[1] - min(AICc_ME), AICc_ME[2] - min(AICc_ME))

# arrange columns
noME <- c(length(JenksME4$var), length(JenksME5$var))
AIC_ME_table <- cbind(noME, AIC_ME, deltaAIC_ME, AICc_ME, deltaAICc_ME)
names(AIC_ME_table) <- c("n", "df", "AIC", "dAIC", "AIC~C~", "dAIC~C~")

# create table
pander(AIC_ME_table, caption = "AIC and AICc tests (%ME).")

# AIC and AICc (average):
# perform AIC test
AIC_AVG <- AIC(JenksAVG4, JenksAVG5)

# perform AICc test
AICc_AVG4 <- (AIC_AVG$AIC[1] + ((2*AIC_AVG$df[1]*(AIC_AVG$df[1] + 1)) / 
                                (length(JenksAVG4$var) - AIC_AVG$df[1] - 1)))
AICc_AVG5 <- (AIC_AVG$AIC[2] + ((2*AIC_AVG$df[2]*(AIC_AVG$df[2] + 1)) / 
                                (length(JenksAVG5$var) - AIC_AVG$df[2] - 1)))
AICc_AVG <- c(AICc_AVG4, AICc_AVG5)

# calculate delta values
dAIC_AVG <- c(AIC_AVG$AIC[1] - min(AIC_AVG$AIC), AIC_AVG$AIC[2] - min(AIC_AVG$AIC))
dAICc_AVG <- c(AICc_AVG[1] - min(AICc_AVG), AICc_AVG[2] - min(AICc_AVG))

# arrange columns
noAVG <- c(length(JenksAVG4$var), length(JenksAVG5$var))
AIC_AVG_table <- cbind(noAVG, AIC_AVG, dAIC_AVG, AICc_AVG, dAICc_AVG)
names(AIC_AVG_table) <- c("n", "df", "AIC", "deltaAIC", "AIC~C~", "deltaAIC~C~")

# create table
pander(AIC_AVG_table, caption = "AIC and AICc tests (average).")
