# Supplementary material for: Maniraptoran pelvic musculature highlights evolutionary patterns in theropod locomotion on the line to birds
Source: PeerJ. 2021 Mar 4;9:e10855. doi: 10.7717/peerj.10855 (PMC7937347; doi:10.7717/peerj.10855)
Supplement: Supplemental Information 21 — Topology matches that of Fig. 1. All branches are equally weighted. [file peerj-09-10855-s021.nex]

#NEXUS

BEGIN TAXA;
	TITLE Taxa;
	DIMENSIONS NTAX=14;
	TAXLABELS
		Varanus Alligator Caiman Allosaurus Albertosaurus Ornithomimidae Falcarius Caenagnathidae Saurornitholestes Sinovenator Troodontidae Struthio Dromaius Gallus 
	;

END;


BEGIN TREES;
	Title 'tree_equal';
	LINK Taxa = Taxa;
	TRANSLATE
[0] 		1 Varanus,
[1] 		2 Alligator,
[2] 		3 Caiman,
[3] 		4 Allosaurus,
[4] 		5 Albertosaurus,
[5] 		6 Ornithomimidae,
[6] 		7 Falcarius,
[7] 		8 Caenagnathidae,
[8] 		9 Saurornitholestes,
[9] 		10 Sinovenator,
[10] 		11 Troodontidae,
[11] 		12 Struthio,
[12] 		13 Dromaius,
[13] 		14 Gallus;
	TREE 'tree_equal' = (1:1,((2:1,3:1):1,(4:1,(5:1,(6:1,(7:1,(8:1,(9:1,((10:1,11:1):1,((12:1,13:1):1,14:1):1):1):1):1):1):1):1):1):1):1;

END;
